# Supplementary material for: Two-Dimensional-PAGE Coupled with nLC-MS/MS-Based Identification of Differentially Expressed Proteins and Tumorigenic Pathways in MCF7 Breast Cancer Cells Transfected for JTB Protein Silencing
Source: Molecules. 2023 Nov 9;28(22):7501. doi: 10.3390/molecules28227501 (PMC10673289; doi:10.3390/molecules28227501)
Supplement: Supplementary file 1 [file molecules-28-07501-s001.zip]

Archive with 1 entries (1 files):
- molecules-2662242-supplementary.pdf
